# Supplementary material for: Carboxylated Poly-l-Lysine as a Macromolecular Cryoprotective Agent Enables the Development of Defined and Xeno-Free Human Sperm Cryopreservation Reagents
Source: Cells. 2021 Jun 8;10(6):1435. doi: 10.3390/cells10061435 (PMC8227581; doi:10.3390/cells10061435)
Supplement: Supplementary file 1 [file cells-10-01435-s001.zip]

Archive with 2 entries (2 files):
- Supplementary Table2 - Detailed parameters of raw semen and sperms after density gradient centrifugation (DGC) treat-ment.xlsx
- Supplementary Table1-Parameters of raw semen and sperms after density gradient centrifugation (DGC) treatment.xlsx
