# Supplementary material for: Carboxylated Poly-l-Lysine as a Macromolecular Cryoprotective Agent Enables the Development of Defined and Xeno-Free Human Sperm Cryopreservation Reagents
Source: Cells. 2021 Jun 8;10(6):1435. doi: 10.3390/cells10061435 (PMC8227581; doi:10.3390/cells10061435)
Supplement: Supplementary file 1 [file cells-10-01435-s001.zip › Supplementary Table2 - Detailed parameters of raw semen and sperms after density gradient centrifugation (DGC) treat-ment.xlsx]

## Sheet: Sheet1
Total ( n=105 )										90%≦a ( n=88 )								85%≦ a <90% ( n=13 )								80%≦ a <85% ( n=4 )
No.			Raw			GDC				No.	Raw			GDC				No.	Raw			GDC				No.	Raw			GDC
			Vol(mL)	Con(×106/mL)	Motility (%)	Vol(mL)	Con(×106/mL)	Motility (%)			Vol(mL)	Con(×106/mL)	Motility (%)	Vol(mL)	Con(×106/mL)	Motility (%)			Vol(mL)	Con(×106/mL)	Motility (%)	Vol(mL)	Con(×106/mL)	Motility (%)			Vol(mL)	Con(×106/mL)	Motility (%)	Vol(mL)	Con(×106/mL)	Motility (%)
1	Fig. 1	1	4.4	10.25	0.687805	-	9.6	0.916667		1	4.4	10.25	0.687805	-	9.6	0.916667		7	4	26.4	0.598485	-	12.5	0.888		3	2.4	9.1	0.465753	-	14	0.816327
2		2	3.8	26.5	0.542857	-	14.9	0.98		2	3.8	26.5	0.542857	-	14.9	0.98		29	3.8	7.5	0.533333	-	15.2	0.868421		53	1.2	23.3	0.476395	-	4.75	0.831579
3		3	2.4	9.1	0.465753	-	14	0.816327		4	2.8	20.6	0.493827	-	14.35	0.919598		45	2.8	18.2	0.626374	-	15.1	0.89404		80	3	21.5	0.423256	-	12.7	0.826772
4		4	2.8	20.6	0.493827	-	14.35	0.919598		5	3	42.6	0.564179	-	15.6	0.907407		49	1.4	29.3	0.419795	-	22.8	0.894737		81	3	25.2	0.428571	-	8.9	0.820225
5		5	3	42.6	0.564179	-	15.6	0.907407		6	2	9.3	0.608392	-	15.4	0.907407		56	2.8	34.6	0.393064	-	15.2	0.868421		average	2.4	19.775	0.448494		10.0875	0.823725
6		6	2	9.3	0.608392	-	15.4	0.907407		8	3	29.5	0.715254	-	8.8	0.977273		57	1.8	19.2	0.447917	-	4.05	0.876543		SD	0.848528	7.27524	0.0265218		4.16461	0.00678125
7	Fig. 2a	1	4	26.4	0.598485	-	12.5	0.888		9	3	22.2	0.513514	-	8.4	0.952381		59	4.8	5.22	0.465517	-	20	0.88
8		2	3	29.5	0.715254	-	8.8	0.977273		10	3.2	6.6	0.545455	-	11.6	0.931034		68	0.8	29.25	0.51453	-	11.2	0.892857
9		3	3	22.2	0.513514	-	8.4	0.952381		11	3.2	33.4	0.437126	-	20.6	0.902913		69	2.4	17.1	0.473684	-	17.6	0.886364
10		4	3.2	6.6	0.545455	-	11.6	0.931034		12	3.6	17	0.6	-	10	0.97		71	4.4	16.2	0.580247	-	15	0.866667
11		5	3.2	33.4	0.437126	-	20.6	0.902913		13	1.2	7.9	0.620253	-	12.4	0.935484		103	4	98.2	0.68	-	13	0.846154
12		6	3.6	17	0.6	-	10	0.97		14	3.2	6.95	0.42446	-	22.4	0.946429		104	3	54.4	0.8	-	9.6	0.875
13		7	1.2	7.9	0.620253	-	12.4	0.935484		15	4.6	7.65	0.647059	-	9.4	0.914894		105	2	128.5	0.35	-	21.9	0.853881
14		8	3.2	6.95	0.42446	-	22.4	0.946429		16	2	6.6	0.545455	-	21.1	0.924171		average	2.92308	37.2362	0.529457		14.8577	0.876237
15		9	4.6	7.65	0.647059	-	9.4	0.914894		17	6	64.6	0.405573	-	9	0.911111		SD	1.22621	36.5563	0.125669		5.11362	0.0153043
16	Fig. 2b	1	2	6.6	0.545455	-	21.1	0.924171		18	3	38.4	0.458333	-	28.2	0.900709
17		2	6	64.6	0.405573	-	9	0.911111		19	3.2	9.75	0.507692	-	5.55	0.927928
18		3	3	38.4	0.458333	-	28.2	0.900709		20	5.2	28.6	0.531469	-	6.4	0.953125
19		4	3.2	9.75	0.507692	-	5.55	0.927928		21	2	68.8	0.418605	-	9.6	0.895833
20		5	5.2	28.6	0.531469	-	6.4	0.953125		22	3.8	23.2	0.646552	-	8.2	0.95122
21		6	2	68.8	0.418605	-	9.6	0.895833		23	5	24	0.408333	-	20.4	0.901961
22		7	3.8	23.2	0.646552	-	8.2	0.95122		24	4	9.3	0.483871	-	12.5	0.936
23		8	5	24	0.408333	-	20.4	0.901961		25	5.4	19	0.526316	-	21.2	0.962264
24		9	4	9.3	0.483871	-	12.5	0.936		26	3	38.8	0.427835	-	15.8	0.898734
25	Fig. 2c	1	5.4	19	0.526316	-	21.2	0.962264		27	4	30	0.493333	-	31.4	0.898089
26		2	3	38.8	0.427835	-	15.8	0.898734		28	4.2	7.3	0.506849	-	12.5	0.92
27		3	4	30	0.493333	-	31.4	0.898089		30	7	7.6	0.631579	-	12.25	0.959184
28		4	4.2	7.3	0.506849	-	12.5	0.92		31	1	29.5	0.491525	-	10.05	0.960199
29		5	3.8	7.5	0.533333	-	15.2	0.868421		32	3.4	20.8	0.5	-	23.6	0.966102
30		6	7	7.6	0.631579	-	12.25	0.959184		33	1.4	27.3	0.545788	-	12.4	0.951613
31		7	1	29.5	0.491525	-	10.05	0.960199		34	1.8	20.2	0.544554	-	37.4	0.946524
32		8	3.4	20.8	0.5	-	23.6	0.966102		35	2	32	0.45625	-	7.4	0.959459
33		9	1.4	27.3	0.545788	-	12.4	0.951613		36	2	24.9	0.534137	-	6.6	0.969697
34	Fig. 2d	1	1.8	20.2	0.544554	-	37.4	0.946524		37	5.6	16.6	0.445783	-	26.6	0.969925
35	Fig. 3a	1	2	32	0.45625	-	7.4	0.959459		38	1	20.5	0.560976	-	17.6	0.954545
36		2	2	24.9	0.534137	-	6.6	0.969697		39	4	7.9	0.544304	-	23	0.947826
37		3	5.6	16.6	0.445783	-	26.6	0.969925		40	1.2	7.3	0.424658	-	10.45	0.952153
38		4	1	20.5	0.560976	-	17.6	0.954545		41	1.2	5.3	0.509434	-	10.3	0.961165
39		5	4	7.9	0.544304	-	23	0.947826		42	1.2	27	0.466667	-	4.8	0.9375
40		6	1.2	7.3	0.424658	-	10.45	0.952153		43	3.2	14.5	0.503448	-	12.4	0.935484
41		7	1.2	5.3	0.509434	-	10.3	0.961165		44	6	22.3	0.41704	-	13.2	0.969697
42		8	1.2	27	0.466667	-	4.8	0.9375		46	4.8	48.2	0.456432	-	17.2	0.976744
43		9	3.2	14.5	0.503448	-	12.4	0.935484		47	1.6	17.8	0.438202	-	12.4	0.951613
44	Fig. 3b	1	6	22.3	0.41704	-	13.2	0.969697		48	1.2	24.8	0.451613	-	9.5	0.915789
45		2	2.8	18.2	0.626374	-	15.1	0.89404		50	2.6	6.75	0.555556	-	9.2	0.934783
46		3	4.8	48.2	0.456432	-	17.2	0.976744		51	4	8.3	0.53012	-	8.2	0.95122
47		4	1.6	17.8	0.438202	-	12.4	0.951613		52	1.6	8.7	0.551724	-	26.2	0.908397
48		5	1.2	24.8	0.451613	-	9.5	0.915789		54	1.2	10.45	0.751196	-	3.7	0.972973
49		6	1.4	29.3	0.419795	-	22.8	0.894737		55	4.8	18.4	0.48913	-	4.95	0.979798
50		7	2.6	6.75	0.555556	-	9.2	0.934783		58	1	131.4	0.43379	-	9.15	0.956284
51		8	4	8.3	0.53012	-	8.2	0.95122		60	2.8	11.8	0.686441	-	12.2	0.95082
52		9	1.6	8.7	0.551724	-	26.2	0.908397		61	2	16.9	0.420118	-	14	0.928571
53	Fig. 4a	1	1.2	23.3	0.476395	-	4.75	0.831579		62	2.8	67.6	0.465517	-	5.35	0.906542
54		2	1.2	10.45	0.751196	-	3.7	0.972973		63	2.4	32.1	0.41433	-	5	0.94
55		3	4.8	18.4	0.48913	-	4.95	0.979798		64	3	8.45	0.621302	-	7.15	0.944056
56		4	2.8	34.6	0.393064	-	15.2	0.868421		65	2.8	23.6	0.550847	-	14.8	0.918919
57		5	1.8	19.2	0.447917	-	4.05	0.876543		66	4	17.5	0.428571	-	20	0.9
58		6	1	131.4	0.43379	-	9.15	0.956284		67	3.8	12.05	0.518672	-	20	0.9
59		7	4.8	5.22	0.465517	-	20	0.88		70	1	8.25	0.527273	-	10.95	0.972603
60		8	2.8	11.8	0.686441	-	12.2	0.95082		72	3	22	0.472727	-	5.4	0.944444
61		9	2	16.9	0.420118	-	14	0.928571		73	2.6	20	0.56	-	20.4	0.921569
62	Fig. 4b	1	2.8	67.6	0.465517	-	5.35	0.906542		74	2.6	18.5	0.437838	-	10.8	0.925926
63		2	2.4	32.1	0.41433	-	5	0.94		75	1	19.4	0.474227	-	9.5	0.936842
64		3	3	8.45	0.621302	-	7.15	0.944056		76	2	6.7	0.477612	-	10.25	0.95122
65		4	2.8	23.6	0.550847	-	14.8	0.918919		77	4.2	12.05	0.60166	-	13.6	0.955882
66		5	4	17.5	0.428571	-	20	0.9		78	3	22.2	0.60166	-	9.8	0.918367
67		6	3.8	12.05	0.518672	-	20	0.9		79	3	23.4	0.564103	-	12.5	0.904
68		7	0.8	29.25	0.51453	-	11.2	0.892857		82	2	7.2	0.402778	-	6.1	0.967213
69		8	2.4	17.1	0.473684	-	17.6	0.886364		83	3.6	18.6	0.44086	-	23	0.930435
70		9	1	8.25	0.527273	-	10.95	0.972603		84	1.2	120.6	0.44086	-	10.15	0.940887
71	Fig. 4c	1	4.4	16.2	0.580247	-	15	0.866667		85	3	29.4	0.591837	-	6.7	0.955224
72		2	3	22	0.472727	-	5.4	0.944444		86	4.8	20.2	0.405941	-	19	0.936842
73		3	2.6	20	0.56	-	20.4	0.921569		87	1.4	28.7	0.405941	-	13.4	0.940299
74		4	2.6	18.5	0.437838	-	10.8	0.925926		88	2	25	0.512	-	6.65	0.954887
75		5	1	19.4	0.474227	-	9.5	0.936842		89	2	11.3	0.495575	-	3.3	0.969697
76		6	2	6.7	0.477612	-	10.25	0.95122		90	2	24	0.45	-	3.25	0.938462
77		7	4.2	12.05	0.60166	-	13.6	0.955882		91	2.6	24.9	0.449799	-	8.5	0.952941
78		8	3	22.2	0.60166	-	9.8	0.918367		92	3	7	0.528571	-	7.9	0.898734
79		9	3	23.4	0.564103	-	12.5	0.904		93	1.8	9.4	0.62766	-	8.9	0.932584
80	Fig. 4d	1	3	21.5	0.423256	-	12.7	0.826772		94	2.8	12.3	0.471545	-	8.9	0.932584
81		2	3	25.2	0.428571	-	8.9	0.820225		95	3.4	20.9	0.511962	-	10.4	0.942308
82		3	2	7.2	0.402778	-	6.1	0.967213		96	3	19.2	0.458333	-	12.5	0.984
83		4	3.6	18.6	0.44086	-	23	0.930435		97	3.4	106.1	0.79	-	5.15	0.980583
84		5	1.2	120.6	0.44086	-	10.15	0.940887		98	2	247.8	0.52	-	11.6	0.913793
85		6	3	29.4	0.591837	-	6.7	0.955224		100	4.4	139.2	0.85	-	19	0.978947
86		7	4.8	20.2	0.405941	-	19	0.936842		101	1.6	224.9	0.88	-	5.05	0.980198
87		8	1.4	28.7	0.405941	-	13.4	0.940299		102	3.6	268.5	0.98	-	14.55	0.986254
88		9	2	25	0.512	-	6.65	0.954887		average	2.94483	33.046	0.52909	#DIV/0!	12.7534	0.941011
89	Fig. 5	1	2	11.3	0.495575	-	3.3	0.969697		SD	1.32828	47.9469	0.108919	#DIV/0!	6.67921	0.0250466
90		2	2	24	0.45	-	3.25	0.938462
91		3	2.6	24.9	0.449799	-	8.5	0.952941
92		4	3	7	0.528571	-	7.9	0.898734
93		5	1.8	9.4	0.62766	-	8.9	0.932584
94		6	2.8	12.3	0.471545	-	8.9	0.932584											-
95		7	3.4	20.9	0.511962	-	10.4	0.942308
96		8	3	19.2	0.458333	-	12.5	0.984
97	Fig. 6	1	3.4	106.1	0.79	-	5.15	0.980583
98		2	2	247.8	0.52	-	11.6	0.913793
99		3	1	189.2	0.98	-	5.6	0.803571
100		4	4.4	139.2	0.85	-	19	0.978947
101		5	1.6	224.9	0.88	-	5.05	0.980198
102		6	3.6	268.5	0.98	-	14.55	0.986254
103		7	4	98.2	0.68	-	13	0.846154
104		8	3	54.4	0.8	-	9.6	0.875
105		9	2	128.5	0.35	-	21.9	0.853881
average			2.90286	34.5464	0.53036	-	12.8443	0.927214
SD			1.30369	47.9365	0.117671		6.46007	0.0398181

## Sheet: Sheet2
処理前	処理後	処理前	処理後
