# Supplementary material for: Carboxylated Poly-l-Lysine as a Macromolecular Cryoprotective Agent Enables the Development of Defined and Xeno-Free Human Sperm Cryopreservation Reagents
Source: Cells. 2021 Jun 8;10(6):1435. doi: 10.3390/cells10061435 (PMC8227581; doi:10.3390/cells10061435)
Supplement: Supplementary file 1 [file cells-10-01435-s001.zip › Supplementary Table1-Parameters of raw semen and sperms after density gradient centrifugation (DGC) treatment.xlsx]

## Sheet: S1
Motility after DGC treatment	80%≦ a <85% ( n=4 )		85%≦ a <90% ( n=13 )		90%≦a ( n=88 )		Total ( n=105 )
Parameters (mean ± SD)	Raw	DGC	Raw	DGC	Raw	DGC	Raw	DGC
Volume (mL)	2.4 ± 0.8	-	2.9 ± 1.2	-	2.9 ± 1.3	-	2.9 ± 1.3	-
Concentration (× 106/mL)	19.8 ± 7.3	10.1 ± 4.2	37.2 ± 36.6	14.9 ± 5.1	33.0 ± 47.9	12.8 ± 6.7	34.3 ± 48.1	12.6 ± 6.5
Motility (%)	45 ± 3	82 ± 1	53 ± 13	88 ± 2	53 ± 11	94 ± 3	53 ± 12	93 ± 4
